# Supplementary material for: A Novel Physical Fatigue Assessment Method Utilizing Heart Rate Variability and Pulse Arrival Time towards Personalized Feedback with Wearable Sensors
Source: Sensors (Basel). 2022 Feb 21;22(4):1680. doi: 10.3390/s22041680 (PMC8924887; doi:10.3390/s22041680)
Supplement: Supplementary file 1 [file sensors-22-01680-s001.zip]

Archive with 1 entries (1 files):
- sensors-1526510-supplementary.pdf
